# Supplementary material for: Stories that bridge us: A mixed methods study to understand the impact of a hospital-wide storytelling event
Source: PLoS One. 2025 Jun 27;20(6):e0327384. doi: 10.1371/journal.pone.0327384 (PMC12204519; doi:10.1371/journal.pone.0327384)
Supplement: S2 Table — (XLSX) [file pone.0327384.s002.xlsx]

## Sheet: Sheet1
ID	Name	Please describe your experience at tonight’s event, e.g., How did you feel? What surprised you? What was meaningful for you?	Do you have any comments or suggestions for future BIDMC Stories events?	To what extent did this BIDMC Stories event help you to feel a sense of connection to others at BIDMC, if at all?	To what extent did the BIDMC Stories event help you to understand the perspectives of others?	To what extent did this BIDMC Stories event inspire you to reflect on your own personal values, if at all?	To what extent did this BIDMC Stories event help you to feel connected to a sense of purpose, if at all?	How likely would you be to attend a BIDMC Stories event in the future?	How likely would you be to recommend this BIDMC Stories event to others?	How likely would you be to participate in a BIDMC Stories event as a storyteller in the future?	As part of a research project on the use of storytelling events in healthcare communities, we are looking for people to respond to brief open-ended questions about their experience at this BIDMC S...
1		It was nice to hear different people’s stories	Looking forward to when this event can take place in person in a venue	A little bit	A little bit	Not at all	A little bit	Somewhat likely	Somewhat likely	A little likely	No
2		I was moved to tears more than once. Loved to learn more about my colleagues	Would love to see more!	Extremely well	Extremely well	Extremely	Extremely	Extremely likely	Extremely likely	Somewhat likely	No
3		So moved, especially appreciate the stories of racism- so difficult to hear but so so important for all of us	Loved the balance on intensity, and the diverse voices. Felt like the old BID!	Quite well	Extremely well	A little bit	Quite a lot	Extremely likely	Extremely likely	Somewhat likely	No
4		I love the stories. No surprises just real people from different walks of life telling their stories	I enjoyed that everyone’s story was so different	Somewhat	Somewhat	Quite a lot	Somewhat	Quite likely	Somewhat likely	A little likely	No
5		So inspiring and well done! Surprised by how emotional each story made me.	I can’t imagine this being done any better. While I would have loved to see a roster of the speakers, the surprise was also appreciated.	Quite well	Somewhat	Somewhat	Somewhat	Extremely likely	Extremely likely	A little likely	No
6		All the stories were amazing. I honestly listened at the edge of my seat. I am inspired by the honest transparent personal stories and the guts that it took to share. Bravo!	One of my indirect reports was a storyteller this evening. I received a text from a colleague that he did a great job and I did not know what she was talking about. It would have been nice if we were informed that our "reports" were participating. it is important to me to be present for my staff.	Quite well	Quite well	Quite a lot	Quite a lot	Quite likely	Quite likely	Somewhat likely	Yes
7		I was delighted to be able to join the event as I am a believer of the power of stories. I felt moved by the stories - felt the fear as the big sister floated away on the ship, felt the anguish of the mom faced with a man saying hurtful things to her 10 year old, felt the connection described by a man about his hitchhiking soon to be wife. Each one generated a feeling. I was perhaps surprised by …	I think that 6 was a great number for the event. It was so professionally done and the storytellers were well-prepared. I don’t have a specific suggestion now. I liked the opening and closing remarks by our senior leaders as well as having two sharing intros and context.	Somewhat	Quite well	A little bit	Somewhat	Extremely likely	Extremely likely	A little likely	Yes
8		It was fabulous. I felt enlightened, moved, and reflective. And grateful! I appreciate the vulnerability and courage and generosity of the storytellers.	Expand for all of BILH, whether holding intimate events at each entity, systemwide events, or some combination of both, on a regular basis. Make sure the events and recordings are shared broadly (e.g., with new hires, in leadership development programs, etc.)	Quite well	Quite well	Quite a lot	Extremely	Extremely likely	Extremely likely	Somewhat likely	Yes
9		I found the event to be very moving and impactful. I found myself crying, laughing, in awe, and having a variety of emotions. I loved the diversity of stories presented.	I hope this series continues. It was eye-opening to listen to other's share their lives, challenges, successes and personal journeys.	Somewhat	Extremely well	Quite a lot	Quite a lot	Extremely likely	Extremely likely	A little likely	Yes
10		Wonderful stories that were raw, honest, and powerful. It was emotional to simply watch		Extremely well	Extremely well	Extremely	Extremely	Extremely likely	Extremely likely	Extremely likely	No
11		I felt connected to my BIDMC community and was surprised by the sense of loss that I felt at being currently so disconnected. This event made me hopeful for our future as an organization and reminded me of why I came to BIDMC 10 years ago. The stories were told so well and their voices so relatable to emotions I have felt. What also surprised me was I realized that I had never (my white privilege…	I wish we could come in person. I also would have loved to see photos, but perhaps that takes away from the images in my head that the story tellers so poignantly described.	Extremely well	Extremely well	A little bit	Somewhat	Extremely likely	Quite likely	A little likely	Yes
12		I enjoyed the event and found the stories compelling and interesting.	I had difficulty with the audio, couldn't quite hear the speakers well enough, tried to adjust my audio to no avail. Also the visual sometimes jumped/halted so needs to be more fluid. I am not an audio/ visual person so leave this in your hands for next year.	Somewhat	Somewhat	Somewhat	Quite a lot	Quite likely	Quite likely	A little likely	Yes
13		I very much enjoyed the event. No surprises.....it is what I expected.	I am interested to know what the future "topics/themes" will be for BIDMC Stories.	A little bit	Quite well	Somewhat	Not at all	Extremely likely	Extremely likely	Somewhat likely	No
14		The stories and their presenters were phenomenal. I felt incredibly moved by several of the stories, appreciated the candidness and courage of all of the speakers. The stories about immigration and race were the most moving, meaningful, and struck an emotional chord with me. The others were good and had their points, and made for a good balance of material.	I would love to see this venue continue. It was well worth the hour of time! Thank you all for organizing.	Extremely well	Extremely well	Quite a lot	Quite a lot	Extremely likely	Extremely likely	Not at all likely	Yes
15				Quite well	Quite well	A little bit	Somewhat	Extremely likely	Extremely likely	Not at all likely	No
16		Interesting life experiences ood and bad	no	Somewhat	Somewhat	A little bit		Quite likely	Quite likely	Not at all likely	No
17		The personal nature of the stories was moving. It was raw and impactful.	Continue with the storytelling, consider allowing people to remain anonymous while telling the story, you may get more people who want to share.	Somewhat	Quite well	Quite a lot	Quite a lot	Extremely likely	Extremely likely	Not at all likely	No
18		I really enjoyed the Storytelling event and found it to be quite powerful and emotional. I think it gave viewers a unique look into the lives of other BIDMC employees and had the power to evoke a sense of comradery and connectedness between those presenting and those watching.		Quite well	Quite well	Somewhat	Somewhat	Extremely likely	Extremely likely	A little likely
19		The variety and yet similarity amongst the stories. Hearing the perspectives of employees from various departments and their stories of events that have shaped their lives was extremely humbling	Continue having these sessions	Quite well	Extremely well	Quite a lot	Somewhat	Extremely likely	Quite likely	Somewhat likely	Yes
20		The event was really inspirational- I enjoyed hearing the stories of my colleagues especially during this time.		Quite well	Quite well	Somewhat	Quite a lot	Quite likely	Extremely likely	A little likely	No
21		I thought it was a great event. I felt very inspired by everyone's stories (and was surprised how personal they were).		Quite well	Quite well	Somewhat	Quite a lot	Extremely likely	Extremely likely	Somewhat likely	No
22		It was great to hear stories from a variety of fellow bidmc people on a variety of topics.	do it again!	Somewhat	Quite well	Somewhat	Somewhat	Quite likely	Quite likely	A little likely	No
23		I found all of the stories quite meaningful. I was surprised by how professional the event was!	No, I thought it was terrific.	Extremely well	Extremely well	Extremely	Extremely	Extremely likely	Extremely likely	A little likely	Yes
24		What would have been an exceptional event was tainted by unprofessional and fowl mouthed speakers. The next time, it would be appreciated if a warning could be added to the beginning of the event. People should not be subject to the kind of language that was used during what was believed to be a professional storytelling event. You would not expect to hear such language from professional, highly-…	Have the stories vetted first.	Somewhat	Quite well	Not at all	Not at all	Somewhat likely	Not at all likely	Not at all likely
25		That I work in a place in which this type of Event is available to all. It was emotional. What surprised me was that a 4 year old was able to remember so vividly a traumatic event from her past. The story tellers had a lot of courage to get up in front of so many people and talk about something so personal.		Extremely well	Extremely well	Extremely	Extremely	Extremely likely	Extremely likely	Somewhat likely	Yes
26		I thought it was a terrific event. I was moved by some of the stories and impressed by how revealing some were. It was great that different disciplines were represented, from all parts of the hospital community. It truly felt like an inclusive event. The predominant feeling was one of intensity.	It would help to give a thumbnail sketch in the beginning to say where you are located, if there is a live audience, how it will work ( e.g. we will have a brief intermission between each story in order to switch storytellers) A mix of intense and humorous stories would create a lighter feel and represent a different side of storytelling.	Somewhat	Quite well	Quite a lot	Somewhat	Quite likely	Quite likely	Somewhat likely	Yes
27		I felt honored to hear the stories of these remarkable colleagues!	This was well-organized and I appreciated the diverse voices represented.	Extremely well	Quite well	Quite a lot	Quite a lot	Quite likely	Extremely likely	A little likely	No
28		surprised by how well the stories were written and that people were ready to share this with public made me feel more connected to my work community it was meaningful to remember that we're all in this Life together		Quite well	Quite well	Somewhat	Somewhat	Quite likely	Quite likely	A little likely	No
29		I was impressed with the candor that the story tellers demonstrated. They all conveyed their emotions with their story and it affected my emotions also. The story about the escape from Vietnam was timely as I had just read a book written by one of my colleagues sister which was a very similar story. They escaped from Cambodia.	All 6 of the stories your group chose were excellent! I would suggest to do the same process. The story length was good.	Quite well	Quite well	Somewhat	Somewhat	Extremely likely	Extremely likely	Somewhat likely	Yes
30		I thought the event was lovely! Congratulations to those who developed the idea and made it happen! I look forward to future events.	I would love to see some stories related to meaningful and memorable BIDMC experiences either from the perspective of care providers or patients.	Quite well	Extremely well	Quite a lot	Somewhat	Extremely likely	Quite likely	A little likely	No
