# Supplementary material for: Stories that bridge us: A mixed methods study to understand the impact of a hospital-wide storytelling event
Source: PLoS One. 2025 Jun 27;20(6):e0327384. doi: 10.1371/journal.pone.0327384 (PMC12204519; doi:10.1371/journal.pone.0327384)
Supplement: S3 Table — (XLSX) [file pone.0327384.s003.xlsx]

## Sheet: Bravery
Excerpt Copy
Please describe your experience at tonight’s event, e.g., How did you feel? What surprised you? What was meaningful for you? All the stories were amazing. I honestly listened at the edge of my seat. I am inspired by the honest transparent personal stories and the guts that it took to share.
I appreciate the vulnerability and courage and generosity of the storytellers.
Please describe your experience at tonight’s event, e.g., How did you feel? What surprised you? What was meaningful for you? The stories and their presenters were phenomenal. I felt incredibly moved by several of the stories, appreciated the candidness and courage of all of the speakers.
consider allowing people to remain anonymous while telling the story, you may get more people who want to share.
The story tellers had a lot of courage to get up in front of so many people and talk about something so personal.
Please describe your experience at tonight’s event, e.g., How did you feel? What surprised you? What was meaningful for you? surprised by how well the stories were written and that people were ready to share this with public
Please describe your experience at tonight’s event, e.g., How did you feel? What surprised you? What was meaningful for you? I was impressed with the candor that the story tellers demonstrated.
After I left, I was kind of like, Geez, that was impressive. Like, these people were so brave, and their stories were so great. And I was like, trying to picture would I ever have anything that I could talk about? Yeah, at the time I had a couple things, which I'm not remembering right now.
The staff were very brave to invite strangers into their lives.
How does it impact how you may think about people who you come across in the hospital? Everyone has a story to tell, but not everyone wants to let strangers, or co-workers, into their lives.
We know that it has been a challenging time for people who work in healthcare. Do you think storytelling events can help to reduce feelings of burnout? Yes If so, how? It was something I looked forward to seeing and afterward I felt better, less stressed and so impressed with how people dealt with their trauma.
The inaugural storytellers set a very high bar and I'm not sure I could live up to it - while I have pivotal moments in my life, they are not newsworthy and are typical, run-of-the-mill events that many people experience, not extraordinary like those shared with us on Thursday night.

## Sheet: Catharsis and Burnout
Excerpt Copy
Please describe your experience at tonight’s event, e.g., How did you feel? What surprised you? What was meaningful for you? The event was really inspirational- I enjoyed hearing the stories of my colleagues especially during this time.
burnout is such a complicated multifactorial phenomenon. But I think I have to believe that for the people who wrote the stories - again, it's a way of engaging other parts of yourself, that aren't the parts that you do every day, the tasks, the job. And that has to mitigate burnout, when you can access things that you can work into hard. And you know, you keep at that until you can't. This allow…
I think one of the antidotes to burnout is feeling more connected. And I definitely think that this was a really important aspect of kind of helping people with burnout.
it's one element. Like, ultimately, I think our systems need to be fixed. But yeah, helping to feel more connected to the people that you work with is certainly an important way to get through what can otherwise be a very daunting job.
I think it could, in the sense of, by feeling more connected, by feeling a sense of belonging, all of that, I think that can help be an antidote for burnout.
These stories relieve us for a moment, of all that is expected of us in our day to day and gives us a drop of water on our tired and weary foreheads.
It was something I looked forward to seeing and afterward I felt better, less stressed and so impressed with how people dealt with their trauma.
It may assist those who are experiencing burnout to get outside of themselves? To see the world through new eyes, or hear a story that either helps with resilience or perseverance, or a story that is uplifting in a more light-hearted way.
I used to write a lot in high school, and I guess, middle school, high school and college. And then after, you know, getting a full time job, it’s rare that I have like creative outlets. Or at least, like, sustained projects like that. So it was really - I really welcomed the opportunity. And since there was like, a structure, and kind of like a deadline - obviously being the event - I work bette…
I think it does because, like, if you're participating, it's sort of cathartic. Even if you're not specifically writing about work burnout, which I'm sure everyone has, but like, the process is a bit - it's different from like, the day to day. And then you, like, for me, I kind of associated the storytelling event with work. So sometimes you don't really think of work that positively, but like, h…
I think it'd be great for wellness, and burnout. As long as it's purely voluntary, it's not like a mandatory wellness lecture that you have to attend. And, yeah, purely voluntary, I think it's a great opportunity for people to hear these stories, to know that if they have similar emotions or fears that they are not the only ones who feel that way, I think helps with burnout.
And definitely like something that was just so much more powerful than, like, the day to day of work sometimes, sometimes.
The past two years have taxed us beyond anything we could have imagined. I think the storytelling is one of many aspects to restore BIDMC's soul, lifting up our shared humanity; and in so doing, connecting us to each other and reducing burnout.

## Sheet: Coaching
Excerpt Copy
And at some point, we're going to get the true novice who's never written a thing in their life. And so I'm curious as to whether this format would work for them, whether this kind of coaching would work for people like that - we just don't know.
And the importance of the coaches.
So the storytelling event was a really good opportunity to one to have a deadline to know that I have to get this done; two, to have support, that there'll be a coach to help like with the editing process, which is really like a barrier to entry for anyone with creative writing experience or lack of or limited experience.
So to have one story that mattered to me, and how it changed me, made it easier for me to kind of explore the other stories at work that I could learn to tell by working with the story coaches.
I learned that I really lacked discipline. And it really took me back to like, school days where yeah, just the homework, like, I always had a hard time with and this was like homework and should have been - probably, you'd think it would be like, easier to keep up with the outside work aside from meeting with the coaches, because you're passionate about what you're saying. But yeah, I learned th…
Really like the only thing that was consistent was - I guess like the moment that I really wanted to focus on as like the defining one. But yeah, it evolved like through the whole thing. And like, I would check in with [the coach], and we would kind of evaluate - because certain people told more like, moment to moment type stories, like I'm thinking of going to the store with a doll, that story. …
I think the biggest takeaway that I got was - I went in kind of with an expectation of what I want to write, and then like, how I would sound written if I were reading it. So there were a lot more factors I was thinking about in terms of setting the scene, the context. And then [the coach] was like, No, you got to cut all that out. Like, it's really just about you, and what it matters to you and …
Yeah, yes. I think just coaching - that was super valuable, knowing that you have someone who is going to read and give you an objective, dispassionate feedback on how you're doing. That was great and nurturing too. Because I think a lot of people, I mean, people with storytelling experience, they stress out about the process, but even people without and who want to get their feet wet. Like, I th…
For me, it was like, since I have so many complicated, like, events and feelings, like honing in on how to make a string of events flow. And he really drove home, like, descriptions of certain things in the moment, like what was said, and kind of more like, showing, rather than telling. Which is, yeah, I mean, that's kind of a cliche. But it helps when you get feedback, because, you know, when yo…
For me, he was really good at pointing out that things that I will write that sound good as a reader, when you're reading a couple words at a time and processing a lot quicker, don't translate as well in this live audience, because they are hearing it as you're saying it. So some things that I took pride in from like a structure standpoint, like from syntax, he took out, saying it's not going to …
And especially with feedback saying you'll have a coach, this is what will happen - like, I think we will get more interest next year.

## Sheet: Creativity
Excerpt Copy
Please describe your experience at tonight’s event, e.g., How did you feel? What surprised you? What was meaningful for you? surprised by how well the stories were written and that people were ready to share this with public
It feels - I'd probably write a story before I would speak it.
Yeah. So I was interested, just from, like a writing perspective. I used to write a lot in high school, and I guess, middle school, high school and college. And then after, you know, getting a full time job, it’s rare that I have like creative outlets. Or at least, like, sustained projects like that. So it was really - I really welcomed the opportunity. And since there was like, a structure, and …
This was something that I still carried with me, and that unless I put it to writing, I would keep it inside and like, I wouldn't really have any closure for that. So the storytelling event was a really good opportunity to have a deadline to know that I have to get this done; two, to have support, that there'll be a coach to help like with the editing process, which is really like a barrier to en…
this was like probably the first time I told a story out loud in front of a live audience, so that was really cool. Because it's a different medium in terms of having the written, and then having like alliteration, and semantics, and good structure with a written audience as opposed to a live audience. So I think it just expanded opportunities that I could do in both ways. Kind of one helping the…
I really liked the story telling format, because like, you would have something written and then kind of like ad lib and like, put a twist on it when you are say it out loud. So yeah, basically - you don't have to worry that much about, like, sentence structure and stuff like that.
And then came trying to - practicing it without anything written. And I was interested in all the other storytellers’ approach to that, whether they want to hold the cards, do it totally from memory, if they have something written down specific and then go off of that. Because I was really worried about saying everything word for word as well. And you know, [the coach] kind of like enlightened me…
I think the biggest takeaway that I got was - I went in kind of with an expectation of what I want to write, and then like, how I would sound written if I were reading it. So there were a lot more factors I was thinking about in terms of setting the scene, the context. And then [the coach] was like, No, you got to cut all that out. Like, it's really just about you, and what it matters to you and …
For me, it was like, since I have so many complicated, like, events and feelings, like honing in on how to make a string of events flow. And [the coach] really drove home, like, descriptions of certain things in the moment, like what was said, and kind of more like, showing, rather than telling. Which is, yeah, I mean, that's kind of a cliche. But it helps when you get feedback, because, you know…
For me, he was really good at pointing out that things that I will write that sound good as a reader, when you're reading a couple words at a time and processing a lot quicker, don't translate as well in this live audience, because they are hearing it as you're saying it. So some things that I took pride in from like a structure standpoint, like from syntax, he took out, saying it's not going to …

## Sheet: Culture of Storytelling
Excerpt Copy
Make sure the events and recordings are shared broadly (e.g., with new hires, in leadership development programs, etc.)
I think having a place where it's more accessible, and you can go without being prompted, and people just know, this is where it lives, would be helpful. Versus you know, there's so much on the portal and everybody's clamoring for real estate.
But yeah, I find myself referencing it a lot and encouraging people to consider.
it's like any other podcast, you could listen on your way home without having a visual as you're walking. I mean, I really enjoyed looking at the people on the screen, because I felt their visual affect was all over their faces at different parts of the story. And that really helped me. But I could imagine even just walking and not having the visual, they were impactful stories. And I love the id…
I liked the idea as well about the shorter 55 word or something story. I think that's an interesting idea about another way to bring it in more regularly. Yeah, I mean, what you lose with that, though, is - I don't know, you're probably too young for Paul Harvey, a radio announcer - Paul Harvey had a radio show that was stories, and he would say “And now for the rest of the story.” You lose the r…
I would love to see when you guys do rounds, like M&Ms or conferences, that somebody start by telling a story. It would be so nice. You can get so embedded in the science and you have to and all of that is important and necessary.
If we were able to tell stories, I bet we would do less of that. There would be more of a sense of that we're treating human beings, we're not just treating bodies and disease.
Even on rounds, walk rounds, if one started with - you've got a whole team, and if you said, what was the best moment you had with a patient in the last 24 hours? Somebody's going to tell you a vignette and a story. It takes three seconds.
And it would be kind of neat, if, as I said, we talked in our earlier meetings - I wish we could encourage folks who typically don't have a voice - environmental services, food service. But our current structure and hierarchy makes that very intimidating. If somebody in Environmental Services was on the stage with the doctor who – you know, it's an uneven playing field. Or it can feel that way. S…
I'd love to spend some time or even, you know, go to - it may not be that we have a formal staged opportunity, it may be more informal. So do we go to an Environmental Services staff meeting, and ask people to just tell us stories about the work. They go in and out of rooms, they have some of the most profound conversations with patients -
I mean, when we get letters back, and honestly, the letters that are most meaningful to me, are when patients write back and say, the person who made the biggest difference to me was the woman who cleaned my room, because she was the only one who talked to me for X amount of time. I mean, that is just incredible for the patient. But also, can you imagine what story that person has? So I would lov…
I do tend to like events where you get a glimpse of people in a more personal way. In pre pandemic times, one day where instead of M&M people would do more like humanities focused stuff. And so some people would read poetry that they had written, some people would just read stories that they had written, some people would play their instrument, and I always really enjoyed those. And so I wondered…
Other than doing more of them - I mean, the only things that sort of come to mind are emailing around the print version of the stories a month later, or something, as just kind of a thank you for attending. I don't know, something to kind of like jog people's memory, just for a moment, to remember that that happened.
And it doesn't necessarily have to be a story. You know, it could just be kind of, something cool about yourself or something funny that happened, or I don't know.
Storytelling is a big part of a culture of any place and it's really wonderful as I've been coming in to hear the stories that people tell and what they talk about and, you know, the good things about joining a system or the things that have been hard, or the things that have been hard during COVID, or the successes.
You know, if we could somehow create a community, or a space, a virtual space where people could gather or go back and maybe view the recordings of the stories or continue the conversation, or maybe ask questions of the storyteller, if they were open to something like that.
One thing I thought of is an experience that I participated in about 10 years ago, and they did TED talks, and I don't know if organizations still do that, but it's like a local entity does their own version of a TED talk. And so I think doing something like that could be another way. The podcast, I think sharing during regular - I don't know how frequently we have all-hands meetings or townhall …
I also really love the theme that you guys already use that I think could be continued to be built on. So that “defining moments and the stories that shape us” - maybe before doing the values one at the system level, maybe there would be some value, literally, in having that broader topic and just getting people interested in the whole idea of storytelling and, and then literally talking with eac…
I felt I wanted to hear handclaps after each person’s story. No one clapped after the first one but then after the others it happened more, though there weren’t enough people to make it a collective clap. THis might be a little artificial but maybe some lite canned clapping? Perfect intro’s of each story teller. Along with the intro though, right before turning it over to the story teller, I want…
We used to do a weekly or monthly - getting to know a staff member. This was an interview by media services with a staff member chosen/suggested by a manager. It was a great way to get to know someone you many never see/run across in your normal day. What was really fun was hearing the interview of someone I knew.
I also wonder about whether offering follow-up opportunities…to reflect on the stories told…might also enhance that. If this was done, hosting those soon after so the stories are fresh would be ideal.
I love reading the tiny stories in the New York Times (possibly metropolitan stories, and another about tiny love stories). Something like that could be another avenue for stories, but the live aspect is special.
That makes a lot of sense. And because you both brought up that this is something you actually, at least in terms of the writing, you did previously and then, you know, it's been hard to find time to do it - I'm curious if you think that after having done this event, whether you may be able to do it more often going forward? Definitely. Yeah, definitely. Sorry. Is the “it” writing for your own pu…
I mean, we have a great image already - but I think it would really drive home the image that we care about storytelling and humanism in our patient care. And I think it's necessary.
So we had like a small workshop where you just write like, 55 word stories, and it's easy to do. And that was something that I had on the backburner, like, Oh, that'd be nice if we could incorporate that or find the opportunity to do that. And we could talk more about that. I think it's a really easy, great avenue. And it's very, very powerful in terms of the literature around it, especially in t…
There was one attending, who, at the end of each round, would assign one of us to share a poem. And I thought that was amazing. That was awesome. And that would be great. Yeah.
I think for next year, I guess, having a definitive date of okay, this is the time we will have it every year, if this becomes an annual thing. And then finding a way to connect it with let's say, Caducean Lights, which is the internal medicine humanities magazine, as a way to funnel a channel or invite submissions. So I think a collaboration there to invite submissions to the magazine or the hum…

## Sheet: Diversity
Excerpt Copy
Please describe your experience at tonight’s event, e.g., How did you feel? What surprised you? What was meaningful for you? It was nice to hear different people’s stories
Please describe your experience at tonight’s event, e.g., How did you feel? What surprised you? What was meaningful for you? So moved, especially appreciate the stories of racism- so difficult to hear but so so important for all of us
Do you have any comments or suggestions for future BIDMC Stories events? Loved the balance on intensity, and the diverse voices.
Please describe your experience at tonight’s event, e.g., How did you feel? What surprised you? What was meaningful for you? I love the stories. No surprises just real people from different walks of life telling their stories
Do you have any comments or suggestions for future BIDMC Stories events? I enjoyed that everyone’s story was so different
Please describe your experience at tonight’s event, e.g., How did you feel? What surprised you? What was meaningful for you? I was delighted to be able to join the event as I am a believer of the power of stories. I felt moved by the stories - felt the fear as the big sister floated away on the ship, felt the anguish of the mom faced with a man saying hurtful things to her 10 year old, felt the c…
Please describe your experience at tonight’s event, e.g., How did you feel? What surprised you? What was meaningful for you? I found the event to be very moving and impactful. I found myself crying, laughing, in awe, and having a variety of emotions. I loved the diversity of stories presented.
What also surprised me was I realized that I had never (my white privilege) heard the N word spoken- it’s force and vitriol caused me to shudder. The utterance of the word and the emotional context provided allowed me to understand it’s impact. The plight of the refugees fleeing Vietnam and not knowing if and when she would ever see her sister again, the sea sickness, the hunger, the fear. It bro…
The stories about immigration and race were the most moving, meaningful, and struck an emotional chord with me. The others were good and had their points, and made for a good balance of material.
Please describe your experience at tonight’s event, e.g., How did you feel? What surprised you? What was meaningful for you? The variety and yet similarity amongst the stories. Hearing the perspectives of employees from various departments and their stories of events that have shaped their lives was extremely humbling
Please describe your experience at tonight’s event, e.g., How did you feel? What surprised you? What was meaningful for you? It was great to hear stories from a variety of fellow bidmc people on a variety of topics.
It was great that different disciplines were represented, from all parts of the hospital community. It truly felt like an inclusive event.
A mix of intense and humorous stories would create a lighter feel and represent a different side of storytelling.
Do you have any comments or suggestions for future BIDMC Stories events? This was well-organized and I appreciated the diverse voices represented.
I think the fact that it was a multidisciplinary planning group. I think the attention to the diversity of submissions is important in this world we're living in.
the diversity of people on the committee, gives you access to - I know somebody in development, and that can bring in the physician group, you know, blah, blah, blah.
And it would be kind of neat, if, as I said, we talked in our earlier meetings - I wish we could encourage folks who typically don't have a voice - environmental services, food service. But our current structure and hierarchy makes that very intimidating. If somebody in Environmental Services was on the stage with the doctor who – you know, it's an uneven playing field. Or it can feel that way. S…
I'd love to spend some time or even, you know, go to - it may not be that we have a formal staged opportunity, it may be more informal. So do we go to an Environmental Services staff meeting, and ask people to just tell us stories about the work. They go in and out of rooms, they have some of the most profound conversations with patients -
I mean, when we get letters back, and honestly, the letters that are most meaningful to me, are when patients write back and say, the person who made the biggest difference to me was the woman who cleaned my room, because she was the only one who talked to me for X amount of time. I mean, that is just incredible for the patient. But also, can you imagine what story that person has? So I would lov…
There was a good diversity of gender and race / ethnicity, diversity in the presenters, which I thought was great. Almost everyone had someone who looked like them, so that they could identify better.
what was it like to hear stories across different roles at the institution, like, you know, nurse, research administrators, etc. I really appreciated - there were so many ways that diversity and inclusion were represented. And so not only very different roles - different ages, different genders, different races.
I really appreciated the wide variety of - in so many ways, the diversity in so many ways.
it just really reminded me that, you know, that's another way that we're diverse, is the language that we're comfortable with, and that we think is appropriate.
Maybe just, you know, more about those shared experiences, - you know, we're all different, but we're all alike too. I think continuing to emphasize diversity, equity and inclusion in any ways that we can. So really, not being explicit about it in stories necessarily, but in making sure that those who are the storytellers are diverse, in many ways, I think that will kind of subliminally reinforce…
having leaders, high level leaders on the same stage with individual contributors or leaders of self to share that, you know, it's not about positional power, or anything like that. We've all got a story to tell that's valuable. And, we all belong. Yeah, I think by you guys having a group of people that were very diverse in their positions, I think that was great, because it wasn't just like, Oh,…
We may relate to something someone shares or just appreciate hearing their experiences, and it’s a great way to know get to know people with different backgrounds and life stories.
it’s a great way to know get to know people with different backgrounds and life stories.
I think that hearing from people in different roles is a big plus. Our roles lead to different and varied work experiences, and seeing different perspectives is helpful. I believe it engenders greater empathy, appreciation, and understanding to hear from those from areas outside of your own and from across the hospital.
Hearing the stories from people in different roles was marvelous - this is what makes BIDMC unique - as we used to be a team. I recognize that there is more to do to improve equity but we did not used to stand on pretense and we had and were proud of a culture of respect and dignity - from the Food Service and EVS staff all the way to the Presidents office -- people were seen and heard. These sto…

## Sheet: Eliciting Emotions
Excerpt Copy
Please describe your experience at tonight’s event, e.g., How did you feel? What surprised you? What was meaningful for you? I was moved to tears more than once.
Please describe your experience at tonight’s event, e.g., How did you feel? What surprised you? What was meaningful for you? So moved, especially appreciate the stories of racism- so difficult to hear but so so important for all of us
Please describe your experience at tonight’s event, e.g., How did you feel? What surprised you? What was meaningful for you? So inspiring and well done! Surprised by how emotional each story made me.
Please describe your experience at tonight’s event, e.g., How did you feel? What surprised you? What was meaningful for you? All the stories were amazing. I honestly listened at the edge of my seat. I am inspired by the honest transparent personal stories and the guts that it took to share.
Please describe your experience at tonight’s event, e.g., How did you feel? What surprised you? What was meaningful for you? I was delighted to be able to join the event as I am a believer of the power of stories. I felt moved by the stories - felt the fear as the big sister floated away on the ship, felt the anguish of the mom faced with a man saying hurtful things to her 10 year old, felt the c…
Please describe your experience at tonight’s event, e.g., How did you feel? What surprised you? What was meaningful for you? It was fabulous. I felt enlightened, moved, and reflective. And grateful!
Please describe your experience at tonight’s event, e.g., How did you feel? What surprised you? What was meaningful for you? I found the event to be very moving and impactful. I found myself crying, laughing, in awe, and having a variety of emotions. I loved the diversity of stories presented.
Please describe your experience at tonight’s event, e.g., How did you feel? What surprised you? What was meaningful for you? Wonderful stories that were raw, honest, and powerful. It was emotional to simply watch
What also surprised me was I realized that I had never (my white privilege) heard the N word spoken- it’s force and vitriol caused me to shudder. The utterance of the word and the emotional context provided allowed me to understand it’s impact.The plight of the refugees fleeing Vietnam and not knowing if and when she would ever see her sister again, the sea sickness, the hunger, the fear. It brou…
Please describe your experience at tonight’s event, e.g., How did you feel? What surprised you? What was meaningful for you? The stories and their presenters were phenomenal. I felt incredibly moved by several of the stories, appreciated the candidness and courage of all of the speakers.
The stories about immigration and race were the most moving, meaningful, and struck an emotional chord with me. The others were good and had their points, and made for a good balance of material.
Please describe your experience at tonight’s event, e.g., How did you feel? What surprised you? What was meaningful for you? The personal nature of the stories was moving. It was raw and impactful.
Please describe your experience at tonight’s event, e.g., How did you feel? What surprised you? What was meaningful for you? I really enjoyed the Storytelling event and found it to be quite powerful and emotional.
Please describe your experience at tonight’s event, e.g., How did you feel? What surprised you? What was meaningful for you? The event was really inspirational- I enjoyed hearing the stories of my colleagues especially during this time.
Please describe your experience at tonight’s event, e.g., How did you feel? What surprised you? What was meaningful for you? I thought it was a great event. I felt very inspired by everyone's stories (and was surprised how personal they were).
Please describe your experience at tonight’s event, e.g., How did you feel? What surprised you? What was meaningful for you? I thought it was a terrific event. I was moved by some of the stories and impressed by how revealing some were.
They all conveyed their emotions with their story and it affected my emotions also.
Amy and I talked about this, and I think it would have diluted the power of that person's story and storytelling, if she had felt she needed to censor, and not use the real words that were used, you know.
One wants to reach out to those who shared and say, “I get it” or “your story touched a part of me that brought hope” or “your pain and struggle was so real and I understand that pain in a similar way.”
We know that it has been a challenging time for people who work in healthcare. Do you think storytelling events can help to reduce feelings of burnout? If so, how? This one is harder to answer. It may assist those who are experiencing burnout to get outside of themselves? To see the world through new eyes, or hear a story that either helps with resilience or perseverance, or a story that is uplif…
I posted, I shared it with them in terms of like that it would be available. But I didn't share it again, like saying, hey, the video is live, just probably from I don't like to overshare things and that's more of a personal kind of, yeah. But the people who did watch it, like, approached me and they really enjoyed it. I think I made one of my [friends] cry. So I don't enjoy doing that but it fel…
Definitely, definitely, especially like the last story, and I believe the one about working in the hospital and experiencing things. And, yeah, just like, on a personal level too, I was very touched by the first story - I feel bad, I forgot her name. Yeah, thank you, sorry. I was moved to tears, like, twice - once during the rehearsal, and then during the event, and yeah, it just goes a long way.…
I thought all the stories were powerful and amazing.
Just thanks for the opportunity again, you know, it really was a like, really unforgettable experience. Like I don't think I'll forget this for a long time. It was a good way to end the year. And definitely like something that was just so much more powerful than, like, the day to day of work sometimes, sometimes. But yeah, it was awesome.
profoundly moving.
Very impressive defining moment. Powerful
Such amazing stories and so happy to carry your words with me tonight.

## Sheet: Humanization
Excerpt Copy
Please describe your experience at tonight’s event, e.g., How did you feel? What surprised you? What was meaningful for you? I love the stories. No surprises just real people from different walks of life telling their stories
Please describe your experience at tonight’s event, e.g., How did you feel? What surprised you? What was meaningful for you? All the stories were amazing. I honestly listened at the edge of my seat. I am inspired by the honest transparent personal stories and the guts that it took to share.
Please describe your experience at tonight’s event, e.g., How did you feel? What surprised you? What was meaningful for you? I was delighted to be able to join the event as I am a believer of the power of stories. I felt moved by the stories - felt the fear as the big sister floated away on the ship, felt the anguish of the mom faced with a man saying hurtful things to her 10 year old, felt the c…
It was eye-opening to listen to other's share their lives, challenges, successes and personal journeys.
What also surprised me was I realized that I had never (my white privilege) heard the N word spoken- it’s force and vitriol caused me to shudder. The utterance of the word and the emotional context provided allowed me to understand it’s impact.The plight of the refugees fleeing Vietnam and not knowing if and when she would ever see her sister again, the sea sickness, the hunger, the fear. It brou…
Please describe your experience at tonight’s event, e.g., How did you feel? What surprised you? What was meaningful for you? The personal nature of the stories was moving. It was raw and impactful.
I think it gave viewers a unique look into the lives of other BIDMC employees and had the power to evoke a sense of comradery and connectedness between those presenting and those watching.
Please describe your experience at tonight’s event, e.g., How did you feel? What surprised you? What was meaningful for you? The variety and yet similarity amongst the stories. Hearing the perspectives of employees from various departments and their stories of events that have shaped their lives was extremely humbling
Please describe your experience at tonight’s event, e.g., How did you feel? What surprised you? What was meaningful for you? I thought it was a great event. I felt very inspired by everyone's stories (and was surprised how personal they were).
What surprised me was that a 4 year old was able to remember so vividly a traumatic event from her past. The story tellers had a lot of courage to get up in front of so many people and talk about something so personal.
it was meaningful to remember that we're all in this Life together
I know one of them, as in somebody who I had passed in the hallway, and I've chatted a few times, hi, hi, how are yous but they're not everyday colleagues. And I have a totally different feeling about that person now, having heard their story, than even just walking by them in the hallway. So I do think it humanizes who we each are.
I know one of them, as in somebody who I had passed in the hallway, and I've chatted a few times, hi, hi, how are yous but they're not everyday colleagues. And I have a totally different feeling about that person now, having heard their story, than even just walking by them in the hallway. So I do think it humanizes who we each are. I don't know if you've ever seen this and if you haven't, I high…
you can't be that tuned in to everybody's everything all the time. But I think that this experience, in some ways, is similar in that it lets you access something that you just don't when you're walking down the hallway, or when you're in a meeting with somebody.
I would love to see when you guys do rounds, like M&Ms or conferences, that somebody start by telling a story. It would be so nice. You can get so embedded in the science and you have to and all of that is important and necessary.
If we were able to tell stories, there would be more of a sense of that we're treating human beings, we're not just treating bodies and disease.
what I really loved about those was exactly that sense of, like, it just kind of humanizes the people that you work with and makes you learn things about them that you didn't previously know, which then further kind of connects you to them and makes you feel, you know, an appreciation for them in a way that you may not have felt before knowing these additional -- it makes people more multi-dimens…
And it doesn't necessarily have to be a story. You know, it could just be kind of, something cool about yourself or something funny that happened, or I don't know.
I think that it just kind of humanizes. Nothing specific beyond humanization. Like, I may never see any of those people again, but, you know, making me feel more connected, reminding me that people are people, not just workers at our hospital and, you know, just the general humanization of everyone.
the stories they told were, gosh, some of the ones that really stuck with me were childhood experiences, but they also made a connection to how it impacts them even today.
Maybe just, you know, more about those shared experiences, - you know, we're all different, but we're all alike too. I think continuing to emphasize diversity, equity and inclusion in any ways that we can. So really, not being explicit about it in stories necessarily, but in making sure that those who are the storytellers are diverse, in many ways, I think that will kind of subliminally reinforce…
having leaders, high level leaders on the same stage with individual contributors or leaders of self to share that, you know, it's not about positional power, or anything like that. We've all got a story to tell that's valuable. And, we all belong. Yeah, I think by you guys having a group of people that were very diverse in their positions, I think that was great, because it wasn't just like, Oh,…
They provide an experience of our colleagues that we would not get otherwise. We get to know another part of who they are, specifically, their personal values, experiences, vulnerabilities, pains and joys.
Similar to what I expressed in the last question, it’s wonderful to hear such “human” stories. It makes them more human, real and approachable.
We used to do a weekly or monthly - getting to know a staff member. This was an interview by media services with a staff member chosen/suggested by a manager. It was a great way to get to know someone you many never see/run across in your normal day. What was really fun was hearing the interview of someone I knew.
Everyone has a story to tell, but not everyone wants to let strangers, or co-workers, into their lives.
It was something I looked forward to seeing and afterward I felt better, less stressed and so impressed with how people dealt with their trauma.
I think that hearing from people in different roles is a big plus. Our roles lead to different and varied work experiences, and seeing different perspectives is helpful. I believe it engenders greater empathy, appreciation, and understanding to hear from those from areas outside of your own and from across the hospital.
Definitely, definitely, especially the last story, and the one about working in the hospital and experiencing things. And, yeah, just like, on a personal level too, I was very touched by the first story - I feel bad, I forgot her name. Yeah, thank you, sorry. I was moved to tears, like, twice - once during the rehearsal, and then during the event, and yeah, it just goes a long way. And like, you …
my wife actually really liked your story, because it just showcased what it's like in a way that my wife is like, wow, I didn't realize that that was like, it's just so hard to maintain. And she was blown away.

## Sheet: Humor
Excerpt Copy
Please describe your experience at tonight’s event, e.g., How did you feel? What surprised you? What was meaningful for you? I found the event to be very moving and impactful. I found myself crying, laughing, in awe, and having a variety of emotions. I loved the diversity of stories presented.
A mix of intense and humorous stories would create a lighter feel and represent a different side of storytelling.
And it doesn't necessarily have to be a story. You know, it could just be kind of, something cool about yourself or something funny that happened, or I don't know.
After the BIDMC Stories event, have you been reflecting on any stories from your own experiences? If so, why? Have your perspectives on any of these stories changed after attending this event? I think about my stories; I've realized that I typically turn my stories into humor; an interesting reflection perhaps.

## Sheet: Hybrid Experience
Excerpt Copy
Do you have any comments or suggestions for future BIDMC Stories events? Looking forward to when this event can take place in person in a venue
Do you have any comments or suggestions for future BIDMC Stories events? I wish we could come in person.
Do you have any comments or suggestions for future BIDMC Stories events? I had difficulty with the audio, couldn't quite hear the speakers well enough, tried to adjust my audio to no avail.Also the visual sometimes jumped/halted so needs to be more fluid. I am not an audio/ visual person so leave this in your hands for next year.
Do you have any comments or suggestions for future BIDMC Stories events? It would help to give a thumbnail sketch in the beginning to say where you are located, if there is a live audience, how it will work ( e.g. we will have a brief intermission between each story in order to switch storytellers)
it's like any other podcast, you could listen on your way home without having a visual as you're walking. I mean, I really enjoyed looking at the people on the screen, because I felt their visual affect was all over their faces at different parts of the story. And that really helped me. But I could imagine even just walking and not having the visual, they were impactful stories. And I love the id…
The issues about in person and zoom, how that was both important to the people in the room as listeners and important to the storytellers that they had that in the moment feedback.
You know, I think if we were at the beginning of the pandemic, maybe it would have been a slightly different answer before we were all used to zoom. But honestly, now I think it doesn't feel weird anymore to be on Zoom. It's just become normalized. And I don't think - I mean, look, anytime you're emotionally connecting with someone, it's better to do it in person. But I don't think having it on Z…
I would say, even if you did convert, even if we did start having in person things, I would always make this a hybrid event so that more people could show up.
I liked that it was live, it made it feel more like, I think it's nice when people all come together and are in the same place at the same time. Like, as opposed to when things are pre-recorded, it just doesn't, I don't know, that's when zoom starts feeling less community-like. Kind of like, well, I could just watch this anytime, why do I need to be here right now? And then you just say in your h…
It was perfect. I had like a glass of wine. And I was cooking. And I just was listening to these amazing stories while I did that, so I thought the timing was really good. It was nice that it was in the evening.
I think COVID has taught us that we can do a lot more virtual than any of us thought, it can be more powerful than any of us thought. I mean, we had to turn on a dime and do all orientation and onboarding, completely virtual. Any leadership development or learning that we've done in the past couple of years, almost all of its had to be completely virtual. And we have learned that we can still cre…
I felt I wanted to hear handclaps after each person’s story. No one clapped after the first but then after the others it happened more, though there weren’t enough people to make it a collective clap. THis might be a little artificial but maybe some lite canned clapping?
And the hybrid - and what was cool about the event, too, is you had a small group in front of you, but then a much bigger group, like, watching the live event. And so I think nerves maybe would have been higher if it was like in, you know, a huge theater or something like that. Yeah. A hybrid, the Zoom kind of like worked in our favor. Yeah.
I think the audience factor is one that could make a lot of people nervous, but also, I think, has a lot higher payoff for, in terms of once you're done, and you're getting the applause as a storyteller, that physical validation of the applause is really helpful. And then also, like, talking with them face to face after. So I think, in the future, like a live audience component would be pretty aw…

[truncated: 4 more sheets: Inspiring self-reflection, Institutional community, Interpersonal connection, Regularity of event]
